# Supplementary material for: Twenty-Year Trends in Antipsychotic Utilization in Serbia: A Nationwide Drug Utilization Study
Source: Pharmaceuticals (Basel). 2026 Jul 21;19(7):1128. doi: 10.3390/ph19071128 (PMC13414690; doi:10.3390/ph19071128)
Supplement: Supplementary file 1 [file pharmaceuticals-19-01128-s001.zip]

Archive with 1 entries (1 files):
- pharmaceuticals-4437704-supplementary.pdf
